# Supplementary material for: On the Electronic Structure of 2H-MoS2: Correlating DFT Calculations and In-Situ Mechanical Bending on TEM
Source: Materials (Basel). 2022 Sep 28;15(19):6732. doi: 10.3390/ma15196732 (PMC9571706; doi:10.3390/ma15196732)
Supplement: Supplementary file 1 [file materials-15-06732-s001.zip]

Archive with 2 entries (2 files):
- materials-1856631-supplementary.pdf
- MoS2_Best_Final.mp4
